# Supplementary material for: Chronic blue light leads to accelerated aging in Drosophila by impairing energy metabolism and neurotransmitter levels
Source: Front Aging. 2022 Aug 31;3:983373. doi: 10.3389/fragi.2022.983373 (PMC9479496; doi:10.3389/fragi.2022.983373)
Supplement: Supplementary file 2 [file Table2.XLSX]

## Sheet: Sheet1
	Total	Expected	Hits	Raw p	-LOG10(p)	Holm adjust	FDR	Impact	red words represents up-regulated metabolites
Alanine, aspartate and glutamate metabolism	23	0.7782	9	1.1909e-08	7.9241	9.6463e-07	9.6463e-07	0.63852	L-Aspartate	L-Asparagine	N-(L-Arginino)succinate	L-Alanine	Succinate semialdehyde	L-Glutamate	4-Aminobutanoate	Pyruvate	Succinate
Butanoate metabolism	14	0.47368	5	5.3678e-05	4.2702	0.0042942	0.002174	0.7	Acetoacetate	4-Aminobutanoate	L-Glutamate	Succinate semialdehyde	Succinate
Aminoacyl-tRNA biosynthesis	48	1.6241	6	0.0042567	2.3709	0.33628	0.11493	0	L-Asparagine	L-Aspartate	L-Alanine	L-Glutamate	L-Isoleucine	L-Threonine
Arginine biosynthesis	12	0.40602	3	0.0063495	2.1973	0.49526	0.12858	0.37143	L-Glutamate	N-(L-Arginino)succinate	L-Aspartate
Citrate cycle (TCA cycle)	20	0.67669	3	0.027301	1.5638	1	0.37022	0.16945	Succinate	Citrate	Pyruvate
Valine, leucine and isoleucine biosynthesis	8	0.27068	2	0.027424	1.5619	1	0.37022	0	L-Threonine	L-Isoleucine
Nicotinate and nicotinamide metabolism	9	0.30451	2	0.034516	1.462	1	0.3994	0.42452	NAD+	Nicotinamide
Glutathione metabolism	26	0.8797	3	0.05419	1.2661	1	0.54867	0.39943	Glutathione	L-Glutamate	5-Oxoproline
Glycine, serine and threonine metabolism	30	1.015	3	0.077177	1.1125	1	0.63576	0.03846	Sarcosine	L-Threonine	Pyruvate
beta-Alanine metabolism	14	0.47368	2	0.078489	1.1052	1	0.63576	0.277	beta-Alanine	L-Aspartate
Riboflavin metabolism	3	0.1015	1	0.098197	1.0079	1	0.72309	0	Riboflavin
Pantothenate and CoA biosynthesis	18	0.60902	2	0.12136	0.91592	1	0.75465	0	Pantothenate	beta-Alanine
Pyrimidine metabolism	40	1.3534	3	0.14951	0.82534	1	0.75465	0.0133	CMP	Pseudouridine	beta-Alanine
Propanoate metabolism	21	0.71053	2	0.15651	0.80545	1	0.75465	0	Succinate	beta-Alanine
Nitrogen metabolism	5	0.16917	1	0.15838	0.80029	1	0.75465	0	L-Glutamate
Synthesis and degradation of ketone bodies	5	0.16917	1	0.15838	0.80029	1	0.75465	0.6	Acetoacetate
D-Glutamine and D-glutamate metabolism	5	0.16917	1	0.15838	0.80029	1	0.75465	1	L-Glutamate
Pyruvate metabolism	22	0.74436	2	0.16864	0.77303	1	0.7589	0.16539	Pyruvate	(S)-Lactate
Ascorbate and aldarate metabolism	6	0.20301	1	0.18699	0.72817	1	0.78315	0.5	D-Glucuronate
Glyoxylate and dicarboxylate metabolism	24	0.81203	2	0.19337	0.71361	1	0.78315	0.05	Citrate	L-Glutamate
Taurine and hypotaurine metabolism	7	0.23684	1	0.21466	0.66825	1	0.80472	0.2	Taurine
Glycolysis / Gluconeogenesis	26	0.8797	2	0.21856	0.66042	1	0.80472	0.09913	Pyruvate	(S)-Lactate
Histidine metabolism	9	0.30451	1	0.26727	0.57306	1	0.94124	0	Histamine
Arginine and proline metabolism	31	1.0489	2	0.28255	0.5489	1	0.95361	0.11345	4-Aminobutanoate	L-Glutamate
Tyrosine metabolism	33	1.1165	2	0.30819	0.51118	1	0.99854	0	Pyruvate	Acetoacetate
Glycerolipid metabolism	13	0.43985	1	0.3624	0.44081	1	1	0.21429	sn-Glycerol 3-phosphate
Valine, leucine and isoleucine degradation	38	1.2857	2	0.37149	0.43006	1	1	0	Acetoacetate	L-Isoleucine
Pentose and glucuronate interconversions	16	0.54135	1	0.42576	0.37083	1	1	0.125	D-Glucuronate
Porphyrin and chlorophyll metabolism	24	0.81203	1	0.56626	0.24698	1	1	0	L-Glutamate
Inositol phosphate metabolism	28	0.94737	1	0.62335	0.20527	1	1	0	D-Glucuronate
Purine metabolism	63	2.1316	2	0.64196	0.19249	1	1	0.02495	ADP	Deoxyguanosine
Cysteine and methionine metabolism	32	1.0827	1	0.6731	0.17192	1	1	0	Pyruvate
Glycerophospholipid metabolism	32	1.0827	1	0.6731	0.17192	1	1	0.09023	sn-Glycerol 3-phosphate
