# Supplementary material for: Chronic blue light leads to accelerated aging in Drosophila by impairing energy metabolism and neurotransmitter levels
Source: Front Aging. 2022 Aug 31;3:983373. doi: 10.3389/fragi.2022.983373 (PMC9479496; doi:10.3389/fragi.2022.983373)
Supplement: Supplementary file 5 [file Table1.XLSX]

## Sheet: LCGC All Data
		LC day 10			LC day 14			GC day 14			Only in LC	Only in GC	in Both LC and GC	p < 0.02	0.02 < p < 0.05	0.05 < p < 0.1		not detected
Query	Name	t.stat	p.value	Low/High	t.stat	p.value	Low/High	t.stat	p.value	Low/High
HMDB0000254	Succinic acid	5.4555	8.8512e-05	10B high	7.5834	3.1397e-05	14B high	3.2306	0.0067428	14B high
HMDB0000244	Riboflavin	-4.6893	0.0004086	10B low	-4.3013	0.0019253	14B low
HMDB0000161	L-Alanine				-3.3364	0.0054098	14B low
HMDB0000126	Glycerol 3-phosphate				3.3085	0.0056618	14B high	2.2633	0.040044	14B high
HMDB0000271	Sarcosine				-3.2951	0.0060023	14B low
HMDB0000148	L-Glutamic acid	-2.3855	0.032633	10B low	-3.6197	0.0074771	14B low
HMDB0001406	Niacinamide				-3.1779	0.0078402	14B low
HMDB0000870	Histamine	-4.4117	0.00070151	10B low	-3.1321	0.0091081	14B low
HMDB0000060	Acetoacetic acid				-3.1227	0.0096589	14B low
HMDB0000718	Isovaleric acid				-3.1227	0.0096589	14B low
HMDB0001259	Succinic acid semialdehyde				-3.1227	0.0096589	14B low
HMDB0000902	NAD				2.959	0.011425	14B high
HMDB0000251	Taurine				2.9695	0.011597	14B high
HMDB0000243	Pyruvic acid				-2.8761	0.014761	14B low	-1.877	0.099224	14B low
HMDB0000085	Deoxyguanosine				-2.7941	0.015201	14B low
HMDB0000127	D-Glucuronic acid				-2.7764	0.016223	14B low
HMDB0000056	Beta-Alanine	-3.2705	0.0057548	10B low	-2.7124	0.01809	14B low	-2.2478	0.042825	14B low
HMDB0061717	Succinylcarnitine				2.7079	0.018733	14B high
HMDB0000112	Gamma-Aminobutyric acid				-2.8548	0.018976	14B low
HMDB0000095	Cytidine monophosphate				2.6685	0.019486	14B high
HMDB0000267	Pyroglutamic acid	-2.6724	0.019468	10B low	-2.6312	0.020825	14B low
HMDB0000062	L-Carnitine				-2.6101	0.025569	14B low
HMDB0001341	ADP				2.5232	0.02605	14B high
HMDB0000168	L-Asparagine				-2.5102	0.034814	14B low	Not Detected
HMDB0000767	Pseudouridine				-2.3582	0.034823	14B low
HMDB0000125	Glutathione				2.3216	0.037833	14B high
HMDB0000191	L-Aspartic acid				-2.407	0.038583	14B low	-1.8702	0.08266	14B low
HMDB0000092	Dimethylglycine				2.3832	0.040078	14B high
HMDB0000052	Argininosuccinic acid				-2.2205	0.04495	14B low
HMDB0000190	L-Lactic acid				-2.2393	0.04697	14B low
HMDB0000122	D-Glucose				-2.1485	0.051652	14B low
HMDB0000700	Hydroxypropionic acid	-2.563	0.02328	10B low	-2.1031	0.057197	14B low
HMDB0000224	O-Phosphoethanolamine				1.9272	0.076106	14B high
HMDB0001051	Glyceraldehyde				-1.8968	0.080439	14B low
HMDB0000259	Serotonin				1.8961	0.080843	14B high
HMDB0001046	Cotinine				-1.888	0.081553	14B low
HMDB0001149	5-Aminolevulinic acid				1.8877	0.081611	14B high
HMDB0000133	Guanosine				-1.8429	0.089535	14B low
HMDB0000299	Xanthosine				-1.8079	0.094666	14B low
HMDB0000653	Cholesterol sulfate				-1.7985	0.096459	14B low
HMDB0000167	L-Threonine							3.3002	0.0052851	14B high
HMDB0003911	3-Aminoisobutanoic acid							-2.6982	0.020177	14B low
HMDB0000210	Pantothenic acid							-2.6029	0.021354	14B low
HMDB0000094	Citric acid							-2.4668	0.027163	14B low
HMDB0000172	L-Isoleucine							2.2931	0.037866	14B high
HMDB0000719	L-Homoserine							2.2309	0.04258	14B high
HMDB0002712	1,5-Anhydrosorbitol							-2.1533	0.049591	14B low
HMDB0001721	DL-O-Phosphoserine							-2.1733	0.051711	14B low
HMDB0000182	L-Lysine							-2.1292	0.051967	14B low
HMDB0000699	1-Methylnicotinamide							2.0956	0.056102	14B high
HMDB0001370	Diaminopimelic acid							-1.9624	0.070622	14B low
HMDB0041071	Heptacosane							-1.8498	0.088216	14B low
HMDB0000807	3-Phosphoglyceric acid							-1.8745	0.088505	14B low
HMDB0000286	Uridine diphosphate glucose	-2.8174	0.015825	10B low
HMDB0000026	Ureidopropionic acid	2.7505	0.016004	10B high
HMDB0000208	Oxoglutaric acid	-2.1408	0.050569	10B low
HMDB0000134	Fumaric acid	1.9581	0.078991	10B high
HMDB0000641	L-Glutamine	-1.9152	0.080379	10B low
HMDB0001906	2-Aminoisobutyric acid	-1.833	0.088602	10B low
HMDB0000001	1-Methylhistidine
HMDB0000005	2-Ketobutyric acid
HMDB0000033	Carnosine
HMDB0000034	Adenine
HMDB0000043	Betaine
HMDB0000044	Ascorbic acid
HMDB0000045	Adenosine monophosphate
HMDB0000050	Adenosine
HMDB0000058	Cyclic AMP
HMDB0000070	Pipecolic acid
HMDB0000072	cis-Aconitic acid
HMDB0000073	Dopamine
HMDB0000076	Dihydrouracil
HMDB0000079	Dihydrothymine
HMDB0000086	Glycerophosphocholine
HMDB0000089	Cytidine
HMDB0000097	Choline
HMDB0000098	D-Xylose
HMDB0000099	L-Cystathionine
HMDB0000115	Glycolic acid
HMDB0000123	Glycine
HMDB0000124	Fructose 6-phosphate
HMDB0000149	Ethanolamine
HMDB0000150	Gluconolactone
HMDB0000157	Hypoxanthine
HMDB0000158	L-Tyrosine
HMDB0000159	L-Phenylalanine
HMDB0000162	L-Proline
HMDB0000163	D-Maltose
HMDB0000169	D-Mannose
HMDB0000175	Inosinic acid
HMDB0000176	Maleic acid
HMDB0000177	L-Histidine
HMDB0000186	Alpha-Lactose
HMDB0000187	L-Serine
HMDB0000195	Inosine
HMDB0000197	Indoleacetic acid
HMDB0000201	L-Acetylcarnitine
HMDB0000202	Methylmalonic acid
HMDB0000209	Phenylacetic acid
HMDB0000211	myo-Inositol
HMDB0000214	Ornithine
HMDB0000220	Palmitic acid
HMDB0000221	NADPH
HMDB0000223	Oxalacetic acid
HMDB0000235	Thiamine
HMDB0000247	Sorbitol
HMDB0000258	Sucrose
HMDB0000272	Phosphoserine
HMDB0000288	Uridine 5'-monophosphate
HMDB0000289	Uric acid
HMDB0000290	Uridine diphosphate-N-acetylglucosamine
HMDB0000292	Xanthine
HMDB0000296	Uridine
HMDB0000300	Uracil
HMDB0000305	Vitamin A
HMDB0000306	Tyramine
HMDB0000357	3-Hydroxybutyric acid
HMDB0000462	Allantoin
HMDB0000500	4-Hydroxybenzoic acid
HMDB0000517	L-Arginine
HMDB0000532	Acetylglycine
HMDB0000536	Adenylsuccinic acid
HMDB0000538	Adenosine triphosphate
HMDB0000557	L-Alloisoleucine
HMDB0000568	D-Arabitol
HMDB0000574	L-Cysteine
HMDB0000618	D-Ribulose 5-phosphate
HMDB0000624	D-Leucic acid
HMDB0000625	Gluconic acid
HMDB0000630	Cytosine
HMDB0000634	Citraconic acid
HMDB0000660	D-Fructose
HMDB0000673	Linoleic acid
HMDB0000684	L-Kynurenine
HMDB0000687	L-Leucine
HMDB0000696	L-Methionine
HMDB0000715	Kynurenic acid
HMDB0000721	Glycylproline
HMDB0000725	4-Hydroxyproline
HMDB0000729	Alpha-Hydroxyisobutyric acid
HMDB0000754	3-Hydroxyisovaleric acid
HMDB0000764	Hydrocinnamic acid
HMDB0000765	Mannitol
HMDB0000766	N-Acetyl-L-alanine
HMDB0000784	Azelaic acid
HMDB0000806	Myristic acid
HMDB0000812	N-Acetyl-L-aspartic acid
HMDB0000852	Beta-Sitosterol
HMDB0000875	Trigonelline
HMDB0000881	Xanthurenic acid
HMDB0000883	L-Valine
HMDB0000893	Suberic acid
HMDB0000895	Acetylcholine
HMDB0000900	Ergocalciferol
HMDB0000904	Citrulline
HMDB0000929	L-Tryptophan
HMDB0000939	S-Adenosylhomocysteine
HMDB0000943	Threonic acid
HMDB0000958	trans-Aconitic acid
HMDB0000975	Trehalose
HMDB0001015	N-Formyl-L-methionine
HMDB0001068	D-Sedoheptulose 7-phosphate
HMDB0001076	Fructose 1-phosphate
HMDB0001138	N-Acetylglutamic acid
HMDB0001173	5'-Methylthioadenosine
HMDB0001185	S-Adenosylmethionine
HMDB0001248	FAD
HMDB0001257	Spermidine
HMDB0001264	L-Dehydroascorbic acid
HMDB0001273	Guanosine triphosphate
HMDB0001294	2,3-Diphosphoglyceric acid
HMDB0001325	N6,N6,N6-Trimethyl-L-lysine
HMDB0001388	Alpha-Linolenic acid
HMDB0001397	Guanosine monophosphate
HMDB0001401	Glucose 6-phosphate
HMDB0001414	Putrescine
HMDB0001432	Agmatine
HMDB0001473	Dihydroxyacetone phosphate
HMDB0001487	NADH
HMDB0001488	Nicotinic acid
HMDB0001539	Asymmetric dimethylarginine
HMDB0001546	CDP
HMDB0001548	D-Ribose 5-phosphate
HMDB0001565	Phosphorylcholine
HMDB0001586	Glucose 1-phosphate
HMDB0001644	D-Xylulose
HMDB0002005	Methionine sulfoxide
HMDB0002024	Imidazoleacetic acid
HMDB0002092	Itaconic acid
HMDB0002108	Methylcysteine
HMDB0002259	Heptadecanoic acid
HMDB0002285	2-Indolecarboxylic acid
HMDB0002322	Cadaverine
HMDB0002434	Hydroquinone
HMDB0002520	Beta-Glycerophosphoric acid
HMDB0002917	Xylitol
HMDB0003320	Indole-3-carboxylic acid
HMDB0003331	1-Methyladenosine
HMDB0003334	Symmetric dimethylarginine
HMDB0003337	Oxidized glutathione
HMDB0003464	4-Guanidinobutanoic acid
HMDB0003584	Taurocyamine
HMDB0004620	N-a-Acetyl-L-arginine
HMDB0006355	Glucuronolactone
HMDB0012275	Phenylethylamine
HMDB0013713	N-acetyltryptophan							Not detected
HMDB0015188	Mimosine
HMDB0028744	Asparaginyl-Valine
HMDB0031518	D-Malic acid
HMDB0033721	Octadecane
HMDB0039387	hydroxyquinolines
HMDB0059655	2-Hydroxyglutarate
HMDB0062635	(R)-mandelic Acid
HMDB0245045	2-butyne-1,4-diol

## Sheet: Pathway result for significant
	Total Cmpd	Hits	Raw p	#-LOG10(p)	Holm adjust	FDR	Impact	#-LOG10(FDR)
Citrate cycle (TCA cycle)	20	3	5.1803e-08	7.2856	1.7095e-06	1.7095e-06	0.16945	5.76713	Succinate,Citrate,Pyruvate
Propanoate metabolism	21	2	6.2023e-05	4.2075	0.0019847	0.00075562	0	3.1217	Succinate,beta-Alanine
Butanoate metabolism	14	5	6.8693e-05	4.1631	0.0021295	0.00075562	0.7	3.1217	Acetoacetate,4-Aminobutanoate,L-Glutamate,Succinate semialdehyde,Succinate
Alanine, aspartate and glutamate metabolism	23	9	0.00016752	3.7759	0.0050255	0.001382	0.63852	2.85949	L-Aspartate,L-Asparagine,N-(L-Arginino)succinate,L-Alanine,Succinate semialdehyde,L-Glutamate,4-Aminobutanoate,Pyruvate,Succinate
Glyoxylate and dicarboxylate metabolism	24	2	0.00044227	3.3543	0.012826	0.002919	0.05	2.53477	Citrate,L-Glutamate
Glycine, serine and threonine metabolism	30	3	0.00054318	3.2651	0.015209	0.0029875	0.03846	2.52469	Sarcosine,L-Threonine,Pyruvate
Riboflavin metabolism	3	1	0.0013153	2.881	0.035514	0.0053161	0	2.27441	Riboflavin
Pyrimidine metabolism	40	3	0.0013195	2.8796	0.035514	0.0053161	0.0133	2.27441	CMP,Pseudouridine,beta-Alanine
Glutathione metabolism	26	2	0.0016585	2.7803	0.041463	0.0053161	0.04167	2.27441	Glutamate,5-Oxoproline
Nicotinate and nicotinamide metabolism	9	2	0.001686	2.7731	0.041463	0.0053161	0.42452	2.27441	NAD+,Nicotinamide
D-Glutamine and D-glutamate metabolism	5	1	0.0020942	2.679	0.048167	0.0053161	1	2.27441	L-Glutamate
Porphyrin and chlorophyll metabolism	24	1	0.0020942	2.679	0.048167	0.0053161	0	2.27441	L-Glutamate
Nitrogen metabolism	5	1	0.0020942	2.679	0.048167	0.0053161	0	2.27441	L-Glutamate
Aminoacyl-tRNA biosynthesis	48	5	0.0023015	2.638	0.048167	0.005425	0	2.2656	L-Asparagine,L-Aspartate,L-Alanine,L-Threonine,L-Glutamate
Arginine and proline metabolism	31	2	0.0035821	2.4459	0.06806	0.0078806	0.11345	2.10344	4-Aminobutanoate,L-Glutamate
Tyrosine metabolism	33	2	0.0051224	2.2905	0.092202	0.010336	0	1.98565	Pyruvate,Acetoacetate
Arginine biosynthesis	12	3	0.0058235	2.2348	0.098999	0.010336	0.37143	1.98565	L-Glutamate,N-(L-Arginino)succinate,L-Aspartate
Glycerolipid metabolism	13	1	0.0061438	2.2116	0.098999	0.010336	0.21429	1.98565	sn-Glycerol 3-phosphate
Glycerophospholipid metabolism	32	1	0.0061438	2.2116	0.098999	0.010336	0.09023	1.98565	sn-Glycerol 3-phosphate
beta-Alanine metabolism	14	2	0.0068906	2.1617	0.098999	0.010336	0.277	1.98565	beta-Alanine,L-Aspartate
Synthesis and degradation of ketone bodies	5	1	0.0071454	2.146	0.098999	0.010336	0.6	1.98565	Acetoacetate
Valine, leucine and isoleucine degradation	38	1	0.0071454	2.146	0.098999	0.010336	0	1.98565	Acetoacetate
Histidine metabolism	9	1	0.0072036	2.1425	0.098999	0.010336	0	1.98565	Histamine
Pantothenate and CoA biosynthesis	18	2	0.0092765	2.0326	0.098999	0.012755	0	1.89432	Pantothenate,beta-Alanine
Taurine and hypotaurine metabolism	7	1	0.010304	1.987	0.098999	0.013602	0.2	1.8664	Taurine
Valine, leucine and isoleucine biosynthesis	8	1	0.011104	1.9545	0.098999	0.014094	0	1.85097	L-Threonine
Ascorbate and aldarate metabolism	6	1	0.0154	1.8125	0.1078	0.016507	0.5	1.78233	D-Glucuronate
Pentose and glucuronate interconversions	16	1	0.0154	1.8125	0.1078	0.016507	0.125	1.78233	D-Glucuronate
Inositol phosphate metabolism	28	1	0.0154	1.8125	0.1078	0.016507	0	1.78233	D-Glucuronate
Pyruvate metabolism	22	2	0.015714	1.8037	0.1078	0.016507	0.16539	1.78233	Pyruvate,(S)-Lactate
Glycolysis / Gluconeogenesis	26	2	0.015714	1.8037	0.1078	0.016507	0.09913	1.78233	Pyruvate,(S)-Lactate
Cysteine and methionine metabolism	32	1	0.016007	1.7957	0.1078	0.016507	0	1.78233	Pyruvate
Purine metabolism	63	2	0.016682	1.7777	0.1078	0.016682	0.02495	1.77775	ADP,Deoxyguanosine
